# Supplementary material for: KDM3A Ablation Activates Endogenous Retrovirus Expression to Stimulate Antitumor Immunity in Gastric Cancer
Source: Adv Sci (Weinh). 2024 Jul 19;11(40):2309983. doi: 10.1002/advs.202309983 (PMC11515915; doi:10.1002/advs.202309983)
Supplement: Supplementary file 2 — Supplementary Table S1 [file ADVS-11-2309983-s001.xlsx]

## Sheet: Primers
Species	Name	Sequence
Human	HERV-E-F	GGTGTCACTACTCAATACAC
	HERV-E-R	GCAGCCTAGGTCTCTGG
Human	HERV-F-F	CCTCCAGTCACAACAACTC
	HERV-F-R	TATTGAAGAAGGCGGCTGG
Human	HERV-K-F	ATTGGCAACACCGTATTCTGCT
	HERV-K-R	CAGTCAAAATATGGACGGATGGT
Human	HML-2 F	AAAGAACCAGCCACCAGG
	HML-2-R	CAGTCTGAAAACTTTTCTCTA
Human	ERVL-F	ATATCCTGCCTGGATGGGGT
	ERVL-R	GAGCTTCTTAGTCCTCCTGTGT
Human	LINE1-F	GCCAAGATGGCCGAATAGG
	LINE1-R	TGGCACTCCCTAGTGAGATGAA
Human	IFNB1-F	AGGACAGGATGAACTTTGAC
	IFNB1-R	TGATAGACATTAGCCAGGAG
Human	GAPDH-F	ATGACATCAAGAAGGTGGTG
	GAPDH-R	CATACCAGGAAATGAGCTTG
Human	ISG15-F	GAGAGGCAGCGAACTCATCTT
	ISG15-R	CCAGCATCTTCACCGTCAGG
Human	CXCL10-F	GCTCTACTGAGGTGCTATGTTC
	CXCL10-R	GGAGGATGGCAGTGGAAGTC
Mouse	MuERV-L-F	TTTCTCAAGGCCCACCAATAGT
	MuERV-L-R	GACACCTTTTTTAACTATGCGAGCT
Mouse	MusD-F	GATTGGTGGAAGTTTAGCTAGCAT
	MusD-R	TAGCATTCTCATAAGCCAATTGCAT
Mouse	IAP Pol-F	CTTGCCCTTAAAGGTCTAAAAGCA
	IAP Pol-R	GCGGTATAAGGTACAATTAAAAGATATGG
Mouse	Line1-F	TTTGGGACACAATGAAAGCA
	Line1-R	CTGCCGTCTACTCCTCTTGG
Mouse	MLV-F	CGAGATCATGGGACAGACCGTAAC
	MLV-R	CTCCCAGGTGACGATATATGGGAC
Mouse	MTA-F	ATGTCTTGGGGAGGACTGTGGAAG
	MTA-R	AGCCCCAGCTAACCAGAACTACAG
Mouse	Gapdh-F	AGGTCGGTGTGAACGGATTTG
	Gapdh-R	TGTAGACCATGTAGTTGAGGTCA
Mouse	Ifnb1-F	CAGCTCCAAGAAAGGACGAAC
	Ifnb1-R	GGCAGTGTAACTCTTCTGCAT
Mouse	Isg15-F	GGTGTCCGTGACTAACTCCAT
	Isg15-R	TGGAAAGGGTAAGACCGTCCT
Mouse	Cxcl10-F	CCAAGTGCTGCCGTCATTTTC
	Cxcl10-R	GGCTCGCAGGGATGATTTCAA

## Sheet: sgRNA
Species	Name	Sequence
Human	sgKMD3A	CGACTTCGAGAATGTGCCCG
Mouse	sgKMD3A	acttggagcgcgttgccgag

## Sheet: siRNA
Species	Name	Sequence
Human	siMAVS#1	tagttgatctcgcggacga
Human	siMAVS#2	aggagagaattcagagcaa
Human	siSTING#1	gatcgggtttacagcaaca
Human	siSTING#2	ctggcatggtcatattaca
